# Supplementary material for: Lung-Targeted Delivery of Dimethyl Fumarate Promotes the Reversal of Age-Dependent Established Lung Fibrosis
Source: Antioxidants (Basel). 2022 Feb 28;11(3):492. doi: 10.3390/antiox11030492 (PMC8944574; doi:10.3390/antiox11030492)
Supplement: Supplementary file 1 [file antioxidants-11-00492-s001.zip]

Archive with 1 entries (1 files):
- antioxidants-1534495-supplementary.pdf
